# Supplementary material for: A graph neural network-based interpretable framework reveals a novel DNA fragility–associated chromatin structural unit
Source: Genome Biol. 2023 Apr 24;24:90. doi: 10.1186/s13059-023-02916-x (PMC10124043; doi:10.1186/s13059-023-02916-x)
Supplement: Supplementary file 2 — Additional file 2: Table S1. Robustness evaluation for DSB-GNN against different Hi-C processing parameters. Table S2. Results of ablation experiments. Table S3. Performance comparison between DSB-GNN, LightGBM and Random Forest with different subsets of features. Table S4. The distribution of 1D genomic distance from prediction site to 1-hop and 2-hop neighbours. Table S5. 1242 loops with at least one anchor developing DSBs. Table S6. Comparison of different thresholds for contact counts. Table S7. Comparison of different numbers of GAT or GCN layers. [file 13059_2023_2916_MOESM2_ESM.xlsx]

## Sheet: Table of contents
Table of Contents
Table Number	Table Name
Table S1	Robustness evaluation for DSB-GNN against different Hi-C processing parameters
Table S2	Results of ablation experiments
Table S3	Performance comparison between DSB-GNN, LightGBM and Random Forest (RF) with different subsets of features
Table S4	The distribution of 1D genomic distance from prediction site to 1-hop and 2-hop neighbours
Table S5	1242 loops with at least one anchor developing DSBs
Table S6	Comparison of different thresholds for contact counts
Table S7	Comparison of different number of GAT or GCN layers

## Sheet: S1
Table S1. Robustness evaluation for DSB-GNN against different Hi-C processing pamaters
		Hi-C resolution (bin size)
Normalization	RAW	5Kb	10Kb	25Kb
Read depth	0.2	0.8611	0.867	0.8864
	0.5	0.8721	0.8816	0.8977
	0.8	0.9023	0.9015	0.9012
	1	0.9251	0.902	0.9006
Normalization	KR	5Kb	10Kb	25Kb
Read depth	0.2	0.8658	0.8787	0.8807
	0.5	0.879	0.8882	0.8929
	0.8	0.9023	0.9033	0.9014
	1	0.9228	0.9072	0.9023
Normalization	ICE	5Kb	10Kb	25Kb
Read depth	0.2	0.868	0.8711	0.8776
	0.5	0.8775	0.8758	0.8878
	0.8	0.9015	0.9007	0.8987
	1	0.9222	0.9035	0.9008

## Sheet: S2
Table S2. Ablation experiments
Information Type		Specific Setting	AUC
node sub-feature	3-mer+4-mer+5-mer+DNase+CTCF (DSB-GNN)		0.9251
	4-mer+5-mer+DNase+CTCF		0.9208
	3-mer+5-mer+DNase+CTCF		0.9187
	3-mer+4-mer+DNase+CTCF		0.9154
	3-mer+4-mer+5-mer+DNase		0.9168
	3-mer+4-mer+5-mer+CTCF		0.8421
Hi-C network	with real Hi-C network (DSB-GNN)		0.9251
	with all-zero adjacency matrix		0.9004
Model components	with self-attention (DSB-GNN)		0.9251
	without self-attention		0.9118
	without edge encoding		0.9174
	without centrality encoding		0.9204
	without positional encoding		0.9218
	without JK structure		0.9192

## Sheet: S3
Table S3. Performance comparison between DSB-GNN, LightGBM and Random Forest (RF) with different subsets of features
Feature	DSB-GNN	LightGBM	RF
	AUC	AUC	AUC
3-mer	0.762	0.7298	0.61
4-mer	0.77	0.7321	0.6184
5-mer	0.7756	0.7256	0.6153
k-mer	0.7857	0.7331	0.6499
DNase	0.8865	0.8668	0.6984
CTCF	0.8531	0.8245	0.6751
k-mer +DNase +CTCF	0.9251	0.8862	0.6598

## Sheet: S4
Table S5. 1242 loops with at least one anchor developing DSBs
Interval (kb)	(0,10]	(10,50]	(50,100]	(100,150]	(150,200]	(200,500]	(500, max]
Percentage	0.0488	0.1726	0.1548	0.1088	0.0808	0.2414	0.1929
of 1-hop (neck)
Percentage	0.0156	0.0623	0.075	0.0699	0.0647	0.2855	0.4269
of 2-hop

## Sheet: S5
Table S5. 1242 loops with at least one anchor developing DSBs
chr	left anchor start	left anchor end	right anchor start	right anchor end
chr1	7097560	7112560	7257560	7272560
chr1	198036630	198051630	198416630	198431630
chr1	98533056	98548056	98753056	98768056
chr1	101363056	101378056	101753056	101768056
chr1	9327559	9342559	9627558	9642558
chr1	33393101	33408101	33533101	33548101
chr1	47903172	47918172	47983172	47998172
chr1	51373172	51388172	51503172	51518172
chr1	200086628	200101628	200216628	200231628
chr1	68593183	68608183	68683183	68698183
chr1	87783183	87798183	88413183	88428183
chr1	8937559	8952559	9157559	9172559
chr1	17443995	17458995	17553995	17568995
chr1	9197559	9212559	9307559	9322559
chr1	95003056	95018056	95173056	95188056
chr1	245310802	245325802	245540802	245555802
chr1	61713172	61728172	61793172	61808172
chr1	185276632	185291632	185646632	185661632
chr1	240180800	240195800	240310800	240325800
chr1	246320802	246335802	246590802	246605802
chr1	53943173	53958173	54143173	54158173
chr1	241690800	241705800	241790802	241805802
chr1	29214012	29229012	29354012	29369012
chr1	50823172	50838172	51063172	51078172
chr1	245860802	245875802	246150802	246165802
chr1	31890347	31905347	32243101	32258101
chr1	93323057	93338057	93523057	93538057
chr1	181916635	181931635	182006635	182021635
chr1	99663056	99678056	99763056	99778056
chr1	191956630	191971630	192406630	192421630
chr1	41233172	41248172	41413172	41428172
chr1	166836737	166851737	167086737	167101737
chr1	116160121	116175121	116300121	116315121
chr1	167766737	167781737	167906738	167921738
chr1	221650842	221665842	221880842	221895842
chr1	30380347	30395347	30510347	30525347
chr1	178276635	178291635	178426635	178441635
chr1	209600845	209615845	209730845	209745845
chr1	54543173	54558173	55263173	55278173
chr1	115880121	115895121	116000121	116015121
chr1	40553172	40568172	40873172	40888172
chr1	207420845	207435845	207660845	207675845
chr1	215350843	215365843	215520843	215535843
chr1	183306635	183321635	183396635	183411635
chr1	195906630	195921630	196106630	196121630
chr1	234033246	234048246	234193246	234208246
chr1	244810802	244825802	244950802	244965802
chr1	61823172	61838172	61903172	61918172
chr1	71323183	71338183	71503183	71518183
chr1	231053246	231068246	231343246	231358246
chr1	73933183	73948183	74093183	74108183
chr1	165896737	165911737	166116737	166131737
chr1	22833993	22848993	22953993	22968993
chr1	54763173	54778173	54943173	54958173
chr1	85113183	85128183	85223183	85238183
chr1	71153183	71168183	71493183	71508183
chr1	103563056	103578056	104000122	104015122
chr1	167686737	167701737	167766737	167781737
chr1	65333183	65348183	65423183	65438183
chr1	108330122	108345122	108510122	108525122
chr1	198166630	198181630	198426630	198441630
chr1	246170802	246185802	246600802	246615802
chr1	64153171	64168171	64373171	64388171
chr1	70553183	70568183	70963183	70978183
chr1	116140121	116155121	116520121	116535121
chr1	213740843	213755843	214280843	214295843
chr1	98533056	98548056	98793056	98808056
chr1	87433183	87448183	87543183	87558183
chr1	158477290	158492290	158957290	158972290
chr1	89773183	89788183	89913059	89928059
chr1	100333056	100348056	100433056	100448056
chr1	59253172	59268172	59523172	59538172
chr1	204946628	204961628	205026628	205041628
chr1	8087560	8102560	8227560	8242560
chr1	150029496	150044563	150119690	150134695
chr1	204126628	204141628	204336628	204351628
chr1	227415201	227430201	227625201	227640201
chr1	206640843	206655843	206830845	206845845
chr1	15243996	15258996	15333996	15348996
chr1	31520347	31535347	31620347	31635347
chr1	103003056	103018056	103433056	103448056
chr1	43383171	43398171	43533171	43548171
chr1	84603183	84618183	84903183	84918183
chr1	33383101	33398101	33483101	33498101
chr1	169876641	169891641	170486641	170501641
chr1	115690121	115705121	115850121	115865121
chr1	112020122	112035122	112280122	112295122
chr1	59243172	59258172	59363172	59378172
chr1	47193172	47208172	47463172	47478172
chr1	178056635	178071635	178246635	178261635
chr1	115670121	115685121	116050121	116065121
chr1	36603101	36618101	36753101	36768101
chr1	158477290	158492290	159037290	159052290
chr1	10247558	10262558	10387558	10402558
chr1	181436636	181451636	181626636	181641636
chr1	235660800	235675803	235900800	235915800
chr1	175456636	175471636	175706636	175721636
chr1	12327557	12342557	12717511	12732511
chr1	233443246	233458246	234213246	234228246
chr1	110320122	110335122	110450122	110465122
chr1	42383171	42398171	42513171	42528171
chr1	171766640	171781640	171936640	171951640
chr1	39323172	39338172	39463172	39478172
chr1	107700122	107715122	108290122	108305122
chr1	203816628	203831628	204326628	204341628
chr1	218500842	218515842	219730842	219745842
chr1	172086640	172101640	172356640	172371640
chr1	64233171	64248171	64623183	64638183
chr1	243860802	243875802	244420802	244435802
chr1	209430845	209445845	209610845	209625845
chr1	206890845	206905845	206980845	206995845
chr1	229463247	229478247	229583247	229598247
chr1	99433056	99448056	99943056	99958056
chr1	244210802	244225802	244420802	244435802
chr1	22743993	22758993	22953993	22968993
chr1	49033172	49048172	49273172	49288172
chr1	225655202	225670202	226155200	226170201
chr1	46083172	46098172	46333172	46348172
chr1	156447292	156462292	156567292	156582292
chr1	245030802	245045802	245190802	245205802
chr1	183686635	183701635	183876634	183891634
chr1	8617559	8632559	8777559	8792559
chr1	92263057	92278057	92363057	92378057
chr1	211490842	211505842	211700842	211715842
chr2	63904634	63919634	64074634	64089634
chr2	29530366	29545366	30130366	30145366
chr2	11957626	11972626	12297626	12312626
chr2	204102223	204117223	204302223	204317223
chr2	10587626	10602626	10677626	10692626
chr2	207252224	207267224	207632224	207647224
chr2	39594641	39609641	39944640	39959640
chr2	159504012	159519012	159584012	159599012
chr2	18928766	18943766	19018766	19033766
chr2	61734635	61749635	62084635	62099635
chr2	216512223	216527223	216652223	216667223
chr2	121105076	121120076	121275076	121290076
chr2	18018767	18033767	18468766	18483766
chr2	164044010	164059010	164194010	164209010
chr2	64264634	64279634	64424634	64439634
chr2	28400367	28415367	28530367	28545367
chr2	157764012	157779012	158044012	158059012
chr2	236686144	236701144	237086143	237101143
chr2	161334011	161349011	161774011	161789011
chr2	181092227	181107227	181372227	181387227
chr2	7567631	7582631	7787631	7802631
chr2	43184640	43199640	43304638	43319638
chr2	205192223	205207223	205382223	205397223
chr2	129485074	129500074	129725074	129740074
chr2	151464014	151479014	152084014	152099014
chr2	74474627	74489627	74614627	74629627
chr2	31400366	31415366	31650366	31665366
chr2	152734014	152749014	152844014	152859014
chr2	235316144	235331144	235396144	235411144
chr2	226752216	226767216	226932216	226947216
chr2	14647624	14662624	14757624	14772624
chr2	111715077	111730077	111855077	111870077
chr2	11267626	11282626	11567626	11582626
chr2	64264634	64279634	64774634	64789634
chr2	62674635	62689635	62814635	62829635
chr2	44284639	44299639	44694639	44709639
chr2	171834010	171849010	172024010	172039010
chr2	68344632	68359632	68504632	68519632
chr2	118975076	118990076	119615076	119630076
chr2	201572223	201587223	201672223	201687223
chr2	70134632	70149632	70394632	70409632
chr2	28260367	28275367	28610367	28625367
chr2	119635076	119650076	119755076	119770076
chr2	224102218	224117218	224312218	224327218
chr2	218222223	218237223	218362223	218377223
chr2	150444014	150459014	151324014	151339014
chr2	225222217	225237217	225312217	225327217
chr2	175742228	175757228	175842228	175857228
chr2	25580369	25595369	25790369	25805369
chr2	187142227	187157227	187332227	187347227
chr2	7347631	7362631	7507631	7522631
chr2	73194629	73209629	73284629	73299629
chr2	182072227	182087227	182302227	182317227
chr2	21400372	21415372	21530372	21545372
chr2	164324010	164339010	164824010	164839010
chr2	196422224	196437224	196512224	196527224
chr2	50764638	50779638	50884638	50899638
chr2	43834639	43849639	43994639	44009639
chr2	58154635	58169635	58244635	58259635
chr2	160644011	160659011	160774011	160789011
chr2	119805076	119820076	120035076	120050076
chr2	48824639	48839639	48944639	48959639
chr2	154574013	154589013	155224012	155239012
chr2	153034014	153049014	153184014	153199014
chr2	153184014	153199014	153284014	153299014
chr2	102913960	102928960	103053960	103068960
chr2	75374626	75389626	75834626	75849626
chr2	67554632	67569632	67694632	67709632
chr2	108953956	108968956	109063956	109078956
chr2	150644014	150659014	150824014	150839014
chr2	219032223	219047223	219122223	219137223
chr2	157184012	157199012	157324012	157339012
chr2	101343962	101358962	101423962	101438962
chr2	223562219	223577219	223762218	223777218
chr2	72234630	72249630	72354629	72369629
chr2	54744637	54759637	54924637	54939637
chr2	208102224	208117224	208192224	208207224
chr2	229192216	229207216	229502216	229517216
chr2	202332223	202347223	202472223	202487223
chr2	57284635	57299635	57714635	57729635
chr2	187132227	187147227	187212227	187227227
chr2	199182224	199197224	200322223	200337223
chr2	27720367	27735367	27850367	27865367
chr2	11977626	11992626	12257626	12272626
chr2	201822223	201837223	201922223	201937223
chr2	29170366	29185366	29420366	29435366
chr2	119485076	119500076	119595076	119610076
chr2	200842223	200857223	201182223	201197223
chr2	196942224	196957224	197022224	197037224
chr2	204512223	204527223	204672223	204687223
chr2	66654632	66669632	66774632	66789632
chr2	234396146	234411146	234596146	234611146
chr2	174252228	174267228	174912228	174927228
chr2	121445076	121460076	121825076	121840076
chr2	171824010	171839010	172284010	172299010
chr2	66824632	66839632	67304632	67319632
chr2	178282228	178297228	178572228	178587228
chr2	196992224	197007224	197312224	197327224
chr2	233712210	233727210	234146146	234161146
chr2	223832218	223847218	224512217	224527217
chr2	178112228	178127228	178272228	178287228
chr2	43074640	43089640	43444639	43459639
chr2	121305076	121320076	121425076	121440076
chr2	162444010	162459010	162984010	162999010
chr2	28210367	28225367	28370367	28385367
chr2	219852222	219867222	220192222	220207222
chr2	153614014	153629014	153764014	153779014
chr2	191652226	191667226	191742226	191757226
chr2	71904630	71919630	71994630	72009630
chr2	154014014	154029014	154284014	154299014
chr2	207412224	207427224	207592224	207607224
chr2	174292228	174307228	174522228	174537228
chr2	188352227	188367227	188622227	188637227
chr2	183052227	183067227	183462227	183477227
chr2	224952217	224967217	225132217	225147217
chr2	20297261	20312261	20477261	20492261
chr2	11817626	11832626	11917626	11932626
chr2	154194014	154209014	154314014	154329014
chr2	158764012	158779012	158844012	158859012
chr2	230202216	230217216	230572216	230587216
chr2	218742223	218757223	218852223	218867223
chr2	44314639	44329639	44404639	44419639
chr2	235036144	235051144	235156144	235171144
chr2	223572219	223587219	223712218	223727218
chr2	234446146	234461146	234616146	234631146
chr3	101576344	101591344	101706344	101721344
chr3	4749184	4764184	5079185	5094185
chr3	168255288	168270288	168555288	168570288
chr3	44548992	44563992	44768992	44783992
chr3	181655288	181670288	181945288	181960288
chr3	16659007	16674007	16749007	16764007
chr3	27518991	27533991	27698991	27713991
chr3	179155288	179170288	179265288	179280288
chr3	53401527	53416527	53731527	53746527
chr3	97316344	97331344	97436344	97451344
chr3	32408992	32423992	32508992	32523992
chr3	129366343	129381343	129536343	129551343
chr3	18078992	18093992	18328992	18343992
chr3	24028991	24043991	24178991	24193991
chr3	20618992	20633992	20958992	20973992
chr3	121556347	121571347	121686347	121701347
chr3	194398229	194413229	194638229	194653229
chr3	65423175	65438175	65653175	65668175
chr3	191955289	191970289	192145289	192160289
chr3	93836344	93851344	93996344	94011344
chr3	154485289	154500289	154605289	154620289
chr3	12318999	12333999	12508999	12523999
chr3	31838992	31853992	32178992	32193992
chr3	13359000	13374000	13479000	13494000
chr3	41928992	41943992	42218992	42233992
chr3	15919007	15934007	16079007	16094007
chr3	12618999	12633999	12748999	12763999
chr3	24388991	24403991	24708991	24723991
chr3	141306342	141321342	141616342	141631342
chr3	26378991	26393991	26738991	26753991
chr3	192185289	192200289	192265289	192280289
chr3	194398229	194413229	194588229	194603229
chr3	53141516	53156516	53221516	53236516
chr3	136486342	136501342	136566342	136581342
chr3	148165287	148180287	148425287	148440287
chr3	192765289	192780289	193275289	193290289
chr3	115406347	115421347	115526347	115541347
chr3	32828992	32843992	32958992	32973992
chr3	25498991	25513991	25608991	25623991
chr3	16629007	16644007	17068992	17083992
chr3	145495287	145510287	145725287	145740287
chr3	149215287	149230287	149425287	149440287
chr3	20078992	20093992	20218992	20233992
chr3	69196651	69211651	69466651	69481651
chr3	79096650	79111650	79536650	79551650
chr3	73916651	73931651	75036651	75051651
chr3	181035288	181050288	181405288	181420288
chr3	67157924	67172924	68916651	68931651
chr3	48228990	48243990	48458909	48473909
chr3	38698991	38713991	39038991	39053991
chr3	107866347	107881347	108116347	108131347
chr3	43198992	43213992	43398992	43413992
chr3	48594933	48609933	48704933	48719933
chr3	3239184	3254184	4319184	4334184
chr3	111846347	111861347	112236347	112251347
chr3	62273175	62288175	62543175	62558175
chr3	106136347	106151347	106316347	106331347
chr3	159325289	159340289	159475289	159490289
chr3	55771528	55786528	56071528	56086528
chr3	15869007	15884007	16219007	16234007
chr3	119746347	119761347	119896347	119911347
chr3	157805289	157820289	158015289	158030289
chr3	118856347	118871347	118946347	118961347
chr3	194698229	194713229	194818229	194833229
chr3	179635288	179650288	180305288	180320288
chr3	46518990	46533990	46668990	46683990
chr3	141456342	141471342	141626342	141641342
chr3	42688992	42703992	42778992	42793992
chr3	32768992	32783992	33108992	33123992
chr3	31188992	31203992	31568992	31583992
chr3	156525289	156540289	156795289	156810289
chr3	129446343	129461343	129526343	129541343
chr3	151165288	151180288	151375288	151390288
chr3	156255289	156270289	156385289	156400289
chr3	159745287	159760287	160055288	160070288
chr3	149675287	149690287	149925287	149940287
chr3	153285289	153300289	153475289	153490289
chr3	27178991	27193991	27278991	27293991
chr3	115876347	115891347	116026347	116041347
chr3	64743176	64758176	65223175	65238175
chr3	139806342	139821342	139926342	139941342
chr3	147135287	147150287	147315287	147330287
chr3	72986651	73001651	73106651	73121651
chr3	17678992	17693992	17868992	17883992
chr3	178145288	178160288	178385288	178400288
chr3	50644931	50659931	51394931	51409931
chr3	177005288	177020288	177165288	177180288
chr3	187455288	187470288	188665289	188680289
chr3	118986347	119001347	119136347	119151347
chr3	143506342	143521342	143656342	143671342
chr3	132756344	132771344	133086344	133101344
chr3	188985289	189000289	189505289	189520289
chr3	148095287	148110287	148655287	148670287
chr3	183605288	183620288	183855288	183870288
chr3	130746344	130761344	131206344	131221344
chr3	132206344	132221344	132406344	132421344
chr3	41938992	41953992	42138992	42153992
chr3	193485289	193500289	194025289	194040289
chr3	123356347	123371347	123436347	123451347
chr3	97506344	97521344	97736344	97751344
chr3	194398229	194413229	194698229	194713229
chr3	67177924	67192924	67397924	67412924
chr3	97756344	97771344	98266344	98281344
chr4	87848652	87863652	87958652	87973652
chr4	175278651	175293651	175548651	175563651
chr4	84438653	84453653	84548653	84563653
chr4	86718653	86733653	86878653	86893653
chr4	186388654	186403654	186508654	186523654
chr4	116008656	116023656	116448656	116463656
chr4	37439122	37454122	37579122	37594122
chr4	38059121	38074121	38729121	38744121
chr4	38319121	38334121	38669121	38684121
chr4	87838652	87853652	88148652	88163652
chr4	89448651	89463651	89568651	89583651
chr4	76908653	76923653	77038653	77053653
chr4	140798654	140813654	141058654	141073654
chr4	147468652	147483652	147818652	147833652
chr4	53103666	53118666	53223666	53238666
chr4	81528654	81543654	81908654	81923654
chr4	43759517	43774517	44419517	44434517
chr4	74523217	74538217	74783217	74798217
chr4	177288651	177303651	177758654	177773654
chr4	54963667	54978667	55053667	55068667
chr4	113018656	113033656	113158656	113173656
chr4	159368652	159383652	159538652	159553652
chr4	78378654	78393654	78528654	78543654
chr4	87418653	87433653	87508653	87523653
chr4	185798654	185813654	185898654	185913654
chr4	147008652	147023652	147108652	147123652
chr4	123668655	123683655	123828655	123843655
chr4	85788653	85803653	85878653	85893653
chr4	90398651	90413651	90808651	90823651
chr4	72133217	72148217	72403217	72418217
chr4	185198653	185213653	185458654	185473654
chr4	25169122	25184122	25359122	25374122
chr4	22939123	22954123	23129123	23144123
chr4	43769517	43784517	44619517	44634517
chr4	24569123	24584123	24749123	24764122
chr4	15799123	15814123	15949123	15964123
chr4	104968657	104983657	105768657	105783657
chr4	114868656	114883656	115288656	115303656
chr4	169618651	169633651	169738651	169753651
chr4	27859122	27874122	28219122	28234122
chr4	124048655	124063655	124578655	124593655
chr4	111708656	111723656	111838656	111853656
chr4	143258653	143273653	143458653	143473653
chr4	182068653	182083653	182438653	182453653
chr4	108668656	108683656	108908656	108923656
chr4	186558654	186573654	186948654	186963654
chr4	90568651	90583651	90818651	90833651
chr4	14869124	14884124	14999124	15014124
chr4	164468652	164483652	164668652	164683652
chr4	74533217	74548217	74713217	74728217
chr4	56343667	56358667	56733666	56748666
chr4	178018654	178033654	178258654	178273654
chr4	138738654	138753654	138898654	138913654
chr4	174758651	174773651	174888651	174903651
chr4	155468652	155483652	155548652	155563652
chr5	127853193	127868193	128193193	128208193
chr5	140257085	140272085	140417085	140432085
chr5	71633327	71648327	72143327	72158327
chr5	156754508	156769508	157164508	157179508
chr5	50763334	50778334	50933334	50948334
chr5	60843327	60858327	61213327	61228327
chr5	114693197	114708197	114913197	114928197
chr5	72603327	72618327	72733327	72748325
chr5	73823325	73838325	73913325	73928325
chr5	141047067	141062067	141327065	141342065
chr5	134793190	134808190	135063189	135078189
chr5	38427602	38442602	38667602	38682602
chr5	76863325	76878325	77273324	77288324
chr5	145057063	145072063	145187063	145202063
chr5	52463330	52478330	53513330	53528330
chr5	52443330	52458330	52523330	52538330
chr5	36407602	36422602	36597602	36612602
chr5	89703317	89718317	89813317	89828317
chr5	56593327	56608327	56783327	56798327
chr5	129443193	129458193	130033193	130048193
chr5	6627613	6642613	6717613	6732613
chr5	167014505	167029505	167124505	167139505
chr5	39367602	39382602	39507602	39522602
chr5	71813327	71828327	72123327	72138327
chr5	72883325	72898325	73003325	73018325
chr5	37947602	37962602	38187602	38202602
chr5	73343325	73358325	73483325	73498325
chr5	165324505	165339505	165504505	165519505
chr5	106433201	106448201	106553201	106568201
chr5	135273189	135288189	135503189	135518188
chr5	178164501	178179501	178304501	178319501
chr5	96503204	96518204	97673204	97688204
chr5	95193204	95208204	95663204	95678204
chr5	168184505	168199505	168304505	168319505
chr5	39137602	39152602	39267602	39282602
chr5	140787067	140802067	140917067	140932067
chr5	79993319	80008319	80193319	80208319
chr5	170414504	170429504	170564504	170579504
chr5	154507060	154522060	154847060	154862060
chr5	110963197	110978197	111473197	111488197
chr5	159664507	159679507	159754507	159769507
chr5	146997063	147012063	147197063	147212063
chr5	127083192	127098192	127213192	127228192
chr5	95283204	95298204	95443204	95458204
chr5	133763191	133778191	133853191	133868190
chr5	58323327	58338327	58453327	58468326
chr5	67283328	67298328	67513328	67528328
chr5	74213325	74228325	74333325	74348325
chr5	79773319	79788319	79953319	79968319
chr5	16917609	16932609	17117609	17132609
chr5	37827602	37842602	38107602	38122602
chr5	39577602	39592602	40727602	40742602
chr5	133633191	133648191	133723191	133738191
chr5	150367062	150382062	150487061	150502061
chr5	159444507	159459507	159804507	159819507
chr5	135593188	135608188	135753189	135768189
chr5	172214503	172229503	172324503	172339503
chr5	136543189	136558189	136823189	136838189
chr5	171334504	171349504	171454504	171469504
chr5	147667063	147682063	147747063	147762063
chr5	10447612	10462612	10677612	10692612
chr5	136403189	136418189	136533189	136548189
chr5	57173327	57188327	57533327	57548327
chr5	170844504	170859504	171274504	171289504
chr5	111023197	111038197	111473197	111488197
chr5	131143193	131158193	131293193	131308193
chr5	16777609	16792609	17177609	17192609
chr5	168404505	168419505	168964504	168979504
chr5	169124504	169139504	169484504	169499504
chr5	153557060	153572060	153767060	153782060
chr5	73593325	73608325	73673325	73688325
chr5	16777609	16792609	16927609	16942609
chr5	129103193	129118193	129183193	129198193
chr6	159588532	159603532	160068532	160083532
chr6	5207734	5222733	5377733	5392733
chr6	11077733	11092733	11487733	11502733
chr6	10847733	10862733	11057733	11072733
chr6	7717733	7732733	7987733	8002733
chr6	39125276	39140276	39265276	39280276
chr6	52552298	52567298	52932298	52947298
chr6	116588663	116603663	116848663	116863663
chr6	2347734	2362734	2627734	2642734
chr6	85487218	85502218	85627218	85642218
chr6	64057405	64072405	64477393	64492393
chr6	82967217	82982217	83577219	83592219
chr6	157358634	157373634	157488634	157503634
chr6	34955277	34970277	35045277	35060277
chr6	139448637	139463637	139668637	139683637
chr6	15687731	15702731	15787731	15802731
chr6	27905278	27920278	28035278	28050278
chr6	159898532	159913532	160018532	160033532
chr6	118448663	118463663	118558663	118573663
chr6	98505376	98520376	98595376	98610376
chr6	38135276	38150276	38455276	38470276
chr6	110358703	110373703	110708703	110723703
chr6	71257203	71272203	71397203	71412203
chr6	30185277	30200277	30385277	30400277
chr6	56762298	56777298	56932298	56947298
chr6	160378532	160393532	160458532	160473532
chr6	75607216	75622216	75907216	75922216
chr6	108288704	108303704	108818703	108833703
chr6	35545277	35560277	35635277	35650277
chr6	24277728	24292728	24407728	24422728
chr6	149128636	149143636	149258636	149273636
chr6	48585236	48600236	48705137	48720137
chr6	139718637	139733637	139838637	139853637
chr6	30715277	30730277	30835277	30850277
chr6	53032298	53047298	53342298	53357298
chr6	75617216	75632216	75717216	75732216
chr6	90637219	90652219	91177219	91192219
chr6	158358532	158373532	158488532	158503532
chr6	90647219	90662219	91107219	91122219
chr6	119278665	119293665	119418665	119433665
chr6	144568636	144583636	144798636	144813636
chr6	11137733	11152733	11307733	11322733
chr6	132258640	132273640	132468640	132483640
chr6	130678645	130693645	131008645	131023645
chr6	151978635	151993635	152068635	152083635
chr6	40155239	40170239	40265239	40280239
chr6	45395237	45410237	45685237	45700237
chr6	42205238	42220238	42305238	42320238
chr6	26337728	26352728	26467728	26482728
chr6	110998703	111013703	111258703	111273703
chr6	132618639	132633639	132808639	132823639
chr6	46185237	46200237	46555237	46570237
chr6	72327203	72342203	72787203	72802203
chr6	49595213	49610213	50025213	50040213
chr6	128838645	128853645	129028645	129043645
chr6	168558180	168573180	168748180	168763180
chr6	38195276	38210276	38445276	38460276
chr6	9487733	9502733	10427733	10442733
chr6	32795277	32810277	32925277	32940277
chr6	11157733	11172733	11427733	11442733
chr6	43615237	43630237	44035237	44050237
chr6	138428637	138443637	138598637	138613637
chr6	166670988	166685988	166800988	166815988
chr6	100545376	100560376	101105376	101120376
chr6	159668532	159683532	159858532	159873532
chr6	160558532	160573532	160938532	160953532
chr6	150398636	150413636	150648636	150663636
chr6	47035236	47050236	47285236	47300236
chr6	114298664	114313664	114598664	114613664
chr6	151208636	151223636	151648635	151663635
chr6	44615237	44630237	44745237	44760237
chr6	134508638	134523638	134598638	134613638
chr6	130098645	130113645	130228645	130243645
chr6	158168532	158183532	158278532	158293532
chr6	37335276	37350276	37425276	37440276
chr6	13797732	13812732	13897731	13912731
chr6	150148636	150163636	150238636	150253636
chr7	131622259	131637259	131732259	131747259
chr7	130742259	130757259	130922259	130937259
chr7	138412245	138427245	138542246	138557246
chr7	134122252	134137252	134282252	134297252
chr7	138252245	138267245	138392245	138407245
chr7	141447300	141462300	141867300	141882300
chr7	40537099	40552099	40797099	40812099
chr7	139467299	139482299	139697299	139712300
chr7	17787124	17802124	18147123	18162123
chr7	117387554	117402554	117737554	117752554
chr7	25287119	25302119	25877120	25892120
chr7	127387554	127402554	127567553	127582553
chr7	111127556	111142556	111357556	111372556
chr7	154719210	154734210	155150195	155165195
chr7	32397112	32412112	32507112	32522112
chr7	7637131	7652131	8247130	8262130
chr7	107577945	107592945	107777945	107792945
chr7	66272487	66287487	66382487	66397487
chr7	90326814	90341814	90656815	90671815
chr7	34167112	34182112	34637112	34652112
chr7	141547300	141562300	141647300	141662300
chr7	37007105	37022105	37227105	37242105
chr7	26967119	26982119	27127119	27142119
chr7	100155123	100170123	100275123	100290123
chr7	154979210	154994210	155079210	155094210
chr7	27227119	27242119	28047119	28062119
chr7	65592487	65607487	65972487	65987487
chr7	97646812	97661812	97746812	97761812
chr7	101240780	101255780	101450780	101465780
chr7	139877300	139892300	140017300	140032300
chr7	12947125	12962125	13147125	13162125
chr7	152024585	152039585	152394585	152409585
chr7	130572259	130587259	130722259	130737259
chr7	140217300	140232300	140347300	140362300
chr7	42107099	42122099	42247099	42262099
chr7	12717125	12732125	12837125	12852125
chr7	128977341	128992341	129257341	129272341
chr7	33827112	33842112	33937112	33952112
chr7	28547118	28562118	28657117	28672117
chr7	139477299	139492299	139657299	139672299
chr7	150474588	150489588	150684588	150699588
chr7	26717119	26732119	26887119	26902119
chr7	103207947	103222947	103787948	103802948
chr7	129477340	129492340	129567340	129582340
chr7	12557126	12572126	12657125	12672125
chr7	18207123	18222123	18347123	18362123
chr8	34615018	34630018	34725018	34740018
chr8	136169743	136184743	136439743	136454743
chr8	9225010	9240010	9675010	9690010
chr8	100959728	100974728	101119728	101134728
chr8	73919735	73934735	74179735	74194735
chr8	110569729	110584729	110659729	110674729
chr8	23845013	23860013	23975013	23990013
chr8	12725009	12740009	13515009	13530009
chr8	74409735	74424735	74559735	74574735
chr8	66959735	66974735	67199735	67214735
chr8	69089735	69104735	69289735	69304735
chr8	8405010	8420010	8515010	8530010
chr8	37045018	37060018	37235018	37250018
chr8	66669735	66684735	66939735	66954735
chr8	111149729	111164729	111839729	111854729
chr8	29585016	29600016	29695016	29710016
chr8	8555010	8570010	8835010	8850010
chr8	55070060	55085060	55640060	55655060
chr8	62050059	62065059	62130059	62145059
chr8	48380062	48395062	48640062	48655062
chr8	72729735	72744735	73059735	73074735
chr8	57150059	57165059	57830059	57845059
chr8	94829728	94844728	94959728	94974728
chr8	48270067	48285064	48420062	48435062
chr8	91329728	91344728	91579728	91594728
chr8	6415021	6430021	6625021	6640021
chr8	127889745	127904745	128029745	128044745
chr8	102529728	102544728	102629728	102644728
chr8	119749739	119764739	119989739	120004739
chr8	29215017	29230017	29405017	29420017
chr8	62240059	62255059	62370059	62385059
chr8	141467599	141482599	141637599	141652599
chr8	16725009	16740009	16825009	16840009
chr8	74209735	74224735	74559735	74574735
chr8	103409728	103424728	103579728	103594728
chr8	109229729	109244729	109499729	109514729
chr8	69469735	69484735	69979735	69994735
chr8	23615013	23630013	24055013	24070013
chr8	62710059	62725059	63010059	63025059
chr8	66969735	66984735	67079735	67094735
chr8	37295018	37310018	37565018	37580018
chr8	1845666	1860666	1955666	1970661
chr8	126119742	126134742	126439742	126454742
chr8	102099728	102114728	102219728	102234728
chr8	82309735	82324735	82499735	82514735
chr8	56720059	56735059	56860059	56875059
chr8	127559745	127574745	127809745	127824745
chr8	128209745	128224745	128399745	128414745
chr8	128059745	128074745	128189745	128204745
chr8	30765016	30780016	31045016	31060016
chr8	133879745	133894745	134469743	134484743
chr8	74749735	74764735	74869735	74884735
chr9	130349779	130364779	130479779	130494779
chr9	112809780	112824780	112899780	112914780
chr9	21017499	21032499	21097499	21112499
chr9	125229779	125244779	125449779	125464779
chr9	97439782	97454782	97799782	97814782
chr9	87302415	87317415	87532415	87547415
chr9	5797500	5812500	6017500	6032500
chr9	96769782	96784782	96959782	96974782
chr9	12707500	12722499	13007499	13022499
chr9	19927498	19942498	20157498	20172498
chr9	95199782	95214782	95379782	95394782
chr9	32377498	32392498	32967498	32982498
chr9	75202416	75217416	75432416	75447416
chr9	93659782	93674782	94179782	94194782
chr9	34417498	34432498	34537498	34552498
chr9	91322415	91337415	91602415	91617415
chr9	127159779	127174779	127499779	127514779
chr9	77192416	77207416	77332416	77347416
chr9	4377500	4392500	4637500	4652500
chr9	125849779	125864779	126099779	126114779
chr9	111829780	111844780	112069780	112084780
chr9	14457498	14472498	14607498	14622498
chr9	74892416	74907416	75362416	75377416
chr9	103879782	103894782	103979782	103994782
chr9	79412416	79427416	79602416	79617416
chr9	115239780	115254780	115449780	115464780
chr9	117169780	117184780	117409780	117424780
chr9	94539782	94554782	94649782	94664782
chr9	73102416	73117416	73212416	73227416
chr9	123969778	123984778	124069778	124084778
chr9	104209782	104224782	104309782	104324782
chr9	27027498	27042498	27197498	27212498
chr9	107679781	107694781	107909781	107924781
chr9	34897497	34912497	35467497	35482497
chr9	112649780	112664780	112909780	112924780
chr9	27797498	27812498	28057498	28072498
chr9	34077498	34092498	34237498	34252498
chr9	72572416	72587416	72842416	72857416
chr9	118349779	118364779	118629779	118644779
chr9	19047498	19062498	19167498	19182498
chr9	75682416	75697416	75792416	75807416
chr9	12897499	12912499	12997499	13012499
chr9	94209782	94224782	94429782	94444782
chr9	118089779	118104779	118269779	118284779
chr9	110929780	110944780	111019780	111034780
chr9	118499779	118514779	118609779	118624779
chr9	103089782	103104782	103349782	103364782
chr9	33077498	33092498	33217498	33232498
chr9	36627497	36642497	36717497	36732497
chr9	84312415	84327415	84442415	84457415
chr9	32377498	32392498	32567498	32582498
chr9	129979779	129994779	130199779	130214779
chr9	97539782	97554782	97689782	97704782
chr10	52817260	52832260	53717260	53732260
chr10	3959692	3974692	4379692	4394692
chr10	114727259	114742259	114867259	114882259
chr10	79807258	79822258	80957257	80972257
chr10	122257012	122272012	122487012	122502012
chr10	104497257	104512257	104647257	104662257
chr10	116637259	116652259	116717259	116732259
chr10	28026429	28041429	28516429	28531429
chr10	106397258	106412258	106677258	106692258
chr10	31036429	31051429	31776429	31791428
chr10	120677012	120692012	120777012	120792012
chr10	125337016	125352016	125667016	125682016
chr10	22276429	22291429	22856429	22871429
chr10	11819499	11834499	12019499	12034499
chr10	129695764	129710764	129865764	129880764
chr10	17499499	17514499	17619499	17634499
chr10	119477011	119492011	119997012	120012012
chr10	63497258	63512258	63597259	63612259
chr10	86017256	86032256	86287256	86302256
chr10	45752948	45767948	45932948	45947948
chr10	29926429	29941429	30016429	30031429
chr10	4409692	4424692	4519692	4534692
chr10	122187012	122202012	122357012	122372012
chr10	30316429	30331429	30516429	30531429
chr10	54397260	54412260	54487260	54502260
chr10	118967011	118982011	119067011	119082011
chr10	35396428	35411428	35716428	35731428
chr10	43112948	43127948	43272948	43287948
chr10	63267258	63282258	63467258	63482258
chr10	72017256	72032256	72117256	72132256
chr10	5139692	5154692	5429463	5444463
chr10	79587258	79602258	79747258	79762258
chr10	89647257	89662257	89867257	89882257
chr10	16869499	16884499	17609499	17624499
chr10	21816429	21831429	22016429	22031429
chr10	97977256	97992256	98057257	98072257
chr10	28936429	28951429	29576429	29591429
chr10	78117258	78132258	78297258	78312258
chr10	79157258	79172258	79257258	79272258
chr10	103057257	103072257	103197257	103212257
chr10	77167258	77182258	77307258	77322258
chr10	102967257	102982257	103317257	103332257
chr10	59337260	59352260	59827260	59842260
chr10	21636429	21651429	21776429	21791429
chr10	59327260	59342260	59407260	59422260
chr10	84557256	84572256	84717256	84732256
chr10	60537260	60552260	60977260	60992260
chr10	113657258	113672258	113747258	113762258
chr10	69957257	69972257	70077257	70092257
chr11	131617394	131632394	131717394	131732394
chr11	131617394	131632394	132007394	132022394
chr11	59304973	59319973	59424973	59439973
chr11	10799047	10814047	11029047	11044047
chr11	11039047	11054047	11799047	11814047
chr11	43349050	43364050	43439050	43454050
chr11	58064972	58079972	58224973	58239973
chr11	82618542	82633542	82868542	82883542
chr11	102558231	102573231	102908229	102923229
chr11	122078208	122093208	122268208	122283208
chr11	41479050	41494050	42539050	42554050
chr11	120398209	120413209	120488209	120503209
chr11	73128545	73143545	73308545	73323545
chr11	123158208	123173208	123338208	123353208
chr11	126587395	126602395	126847396	126862396
chr11	36569050	36584050	36759050	36774050
chr11	17859047	17874047	17979047	17994047
chr11	62164972	62179972	62364972	62379972
chr11	119508210	119523210	119608210	119623210
chr11	34939047	34954047	35179047	35194047
chr11	9629047	9644047	9759047	9774047
chr11	86648542	86663542	87108542	87123542
chr11	35519048	35534048	36279050	36294050
chr11	109718226	109733226	109798226	109813226
chr11	13229047	13244047	13359047	13374047
chr11	128157395	128172395	128327395	128342395
chr11	60024973	60039973	60514973	60529973
chr11	65474971	65489971	65584971	65599971
chr11	90020668	90035668	90180668	90195668
chr11	116738216	116753216	117088216	117103216
chr11	76898545	76913545	77128545	77143545
chr11	76218544	76233544	76398544	76413544
chr11	30139047	30154047	30319047	30334047
chr11	101318231	101333231	101488231	101503231
chr11	124267396	124282396	124477396	124492396
chr11	92670666	92685666	92920666	92935666
chr11	37039050	37054050	37159050	37174050
chr11	17609047	17624047	17859047	17874047
chr11	102678231	102693231	102918229	102933229
chr11	125027396	125042396	125207396	125222396
chr11	95770664	95785664	96090664	96105664
chr11	56604976	56619976	57014974	57029974
chr11	87178542	87193542	87518392	87533392
chr11	12689047	12704047	12899047	12914047
chr11	83428543	83443543	83518543	83533543
chr11	130927395	130942395	131037395	131052395
chr11	43959050	43974050	44049050	44064050
chr11	16659047	16674047	16759047	16774047
chr11	59364973	59379973	59554973	59569973
chr11	70303605	70318605	70593605	70608605
chr11	112838222	112853222	112968222	112983222
chr11	120378209	120393209	120748209	120763209
chr11	121618208	121633208	121718208	121733208
chr12	56901284	56916284	57021284	57036284
chr12	95161276	95176276	95251276	95266276
chr12	52761284	52776284	53381284	53396284
chr12	122125406	122140406	122315406	122330406
chr12	66531280	66546280	66791280	66806280
chr12	3726666	3741666	3896666	3911666
chr12	92001277	92016277	92151277	92166277
chr12	104171278	104186278	104251278	104266278
chr12	56741284	56756284	56851284	56866284
chr12	28110433	28125433	28320433	28335433
chr12	71801280	71816280	71941280	71956280
chr12	50871283	50886283	51081283	51096283
chr12	21100434	21115434	21230434	21245434
chr12	8830096	8845096	9190096	9205096
chr12	65701280	65716280	66211280	66226280
chr12	107611278	107626278	107791277	107806277
chr12	77311280	77326280	77391280	77406280
chr12	8690096	8705096	9190096	9205096
chr12	47061283	47076283	47381283	47396283
chr12	93951276	93966276	94361276	94376276
chr12	31830434	31845434	32130434	32145434
chr12	119545305	119560305	119845305	119860305
chr12	28750433	28765433	28890433	28905433
chr12	111465304	111480304	111595304	111610304
chr12	74501280	74516280	74681280	74696280
chr12	676666	691666	856666	871666
chr12	12520434	12535434	12640434	12655434
chr12	120125305	120140305	120335304	120350304
chr12	72151280	72166280	72231280	72246280
chr12	109555305	109570305	109775305	109790305
chr12	68051280	68066280	68341280	68356280
chr12	100441278	100456278	100601278	100616278
chr12	69241280	69256280	69571280	69586280
chr12	77001280	77016280	77231280	77246280
chr12	92581276	92596276	92951276	92966276
chr12	130682045	130697045	130812045	130827045
chr12	41661302	41676302	41951302	41966302
chr12	48101283	48116283	48221283	48236283
chr12	27270433	27285433	27450433	27465433
chr12	48901283	48916283	49011283	49026283
chr12	27890433	27905433	28090433	28105433
chr12	121025303	121040303	121425303	121440303
chr12	91771277	91786277	92061277	92076277
chr12	82921279	82936279	83021279	83036279
chr12	38721302	38736302	39301302	39316302
chr12	79811280	79826280	79931280	79946280
chr12	109201276	109216276	109525305	109540305
chr12	31900434	31915434	32120434	32135434
chr12	16540434	16555434	16830434	16845434
chr12	68481280	68496280	68701280	68716280
chr12	94151276	94166276	94491276	94506276
chr12	130822045	130837045	131212045	131227045
chr12	76151280	76166280	76411280	76426280
chr12	94941276	94956276	95031276	95046276
chr12	77441280	77456280	77701280	77716280
chr12	15290434	15305434	15410434	15425434
chr12	56121284	56136284	56431284	56446284
chr12	105811278	105826278	106611278	106626278
chr12	110885305	110900305	111315304	111330304
chr12	4146666	4161666	4376666	4391666
chr12	98811278	98826278	98911278	98926278
chr12	89611277	89626277	89731277	89746277
chr12	95731276	95746276	95841276	95856276
chr12	116715305	116730305	116865305	116880305
chr12	94991276	95006276	95141276	95156276
chr12	45831283	45846283	45911283	45926283
chr12	27570433	27585433	27800433	27815433
chr12	120915303	120930303	120995303	121010303
chr12	23010434	23025434	23130434	23145434
chr12	80211280	80226280	80571280	80586280
chr13	41641636	41656636	41791636	41806636
chr13	111569847	111584847	111749847	111764847
chr13	78701635	78716635	79541635	79556635
chr13	76821636	76836636	77011636	77026636
chr13	26741637	26756637	27261637	27276637
chr13	60011634	60026634	60231634	60246634
chr13	36991637	37006637	37541637	37556637
chr13	71191632	71206632	71511632	71526632
chr13	76241636	76256636	77031636	77046636
chr13	39851637	39866637	39941637	39956637
chr13	70901632	70916632	71131632	71146632
chr13	29101637	29116637	29211637	29226637
chr13	39971637	39986637	40181637	40196637
chr13	78701635	78716635	78811635	78826635
chr13	97679754	97694754	97989754	98004754
chr13	60251634	60266634	60901634	60916634
chr13	25661638	25676638	25851638	25866638
chr13	32481637	32496637	32571637	32586637
chr13	30561637	30576637	30671637	30686637
chr13	45611635	45626635	45841635	45856635
chr13	106469849	106484849	106619849	106634849
chr13	97149754	97164754	97449754	97464754
chr13	52011636	52026636	52191636	52206636
chr13	23941639	23956639	24441639	24456639
chr14	31446706	31461706	31546706	31561706
chr14	31406706	31421706	31576706	31591706
chr14	98593837	98608837	99733837	99748837
chr14	100183837	100198837	100343837	100358837
chr14	73634208	73649208	73924206	73939205
chr14	93153845	93168845	93243845	93258845
chr14	85793844	85808844	85983844	85998844
chr14	37226705	37241705	37406705	37421705
chr14	55034218	55049218	55154218	55169218
chr14	22685399	22700394	22835905	22850903
chr14	60654218	60669218	61014218	61029218
chr14	52834218	52849218	52914218	52929218
chr14	79463843	79478843	79723843	79738843
chr14	65234218	65249218	65364218	65379218
chr14	70554217	70569217	70714217	70729217
chr14	25746706	25761706	25856706	25871706
chr14	88653844	88668844	88753844	88768844
chr14	89123844	89138844	89243844	89258844
chr14	23396709	23411709	23516709	23531709
chr14	61924218	61939218	62294218	62309218
chr14	104273837	104288837	104443837	104458837
chr14	58004218	58019218	58144218	58159218
chr14	97033837	97048837	97203837	97218837
chr14	68714217	68729217	69134217	69149217
chr14	93413845	93428845	93613845	93628845
chr14	73954205	73969204	74094204	74109203
chr14	93313845	93328845	93643845	93658845
chr14	76643843	76658843	77113843	77128843
chr14	72984208	72999208	73204208	73219208
chr14	102433837	102448837	102543837	102558837
chr14	90763844	90778844	91103844	91118844
chr14	65124218	65139218	65354218	65369218
chr14	54554218	54569218	54634218	54649218
chr14	58564218	58579218	58684218	58699218
chr14	57954218	57969218	58524218	58539218
chr14	102883837	102898837	103123837	103138837
chr14	63524218	63539218	63614218	63629218
chr14	61184218	61199218	61274218	61289218
chr15	41849698	41864698	42039698	42054698
chr15	60889699	60904699	61049699	61064699
chr15	67229838	67244838	67459838	67474838
chr15	94700729	94715729	94860729	94875729
chr15	34999701	35014701	35179701	35194701
chr15	88780731	88795731	88980731	88995731
chr15	79189842	79204842	79279842	79294842
chr15	58039698	58054698	58139698	58154698
chr15	39959701	39974701	40049701	40064701
chr15	31279703	31294703	31419703	31434703
chr15	67349838	67364838	67469838	67484838
chr15	86770731	86785731	87030731	87045731
chr15	98860729	98875729	98950729	98965729
chr15	48829697	48844697	48929697	48944697
chr15	65019699	65034699	65119699	65134699
chr15	36929701	36944701	37389701	37404701
chr15	100577705	100592705	100857705	100872705
chr15	40329701	40344701	40559701	40574701
chr15	86790731	86805731	86880731	86895731
chr15	74789841	74804841	74909841	74924841
chr15	80859841	80874841	80989841	81004841
chr15	60189699	60204699	60409699	60424699
chr15	46069698	46084698	46589698	46604698
chr15	60209699	60224699	60349699	60364699
chr15	39779701	39794701	39859701	39874701
chr15	90690732	90705732	90810732	90825732
chr15	73069841	73084841	73539841	73554841
chr15	38799701	38814701	38979701	38994701
chr15	80849841	80864841	81059841	81074841
chr15	89010731	89025731	89150731	89165731
chr15	76239841	76254841	76329841	76344841
chr15	69359840	69374840	69459839	69474839
chr15	69859839	69874839	70769839	70784839
chr15	40869698	40884698	40999698	41014698
chr15	52259697	52274697	52419697	52434697
chr15	73609841	73624841	73709841	73724841
chr15	51929697	51944697	52189697	52204697
chr15	38039701	38054701	38159701	38174701
chr15	52079697	52094697	52169697	52184697
chr15	84336252	84351252	84696252	84711252
chr15	87580731	87595731	88150731	88165731
chr15	38299701	38314701	38529701	38544701
chr15	47779697	47794697	48559697	48574697
chr15	98720729	98735729	98830729	98845729
chr15	81759841	81774841	82389841	82404841
chr15	92500730	92515730	92610730	92625730
chr16	22698821	22713821	22848821	22863821
chr16	57111412	57126412	57201412	57216412
chr16	57781412	57796412	57921404	57936404
chr16	11501356	11516356	11611356	11626356
chr16	79801397	79816397	79911397	79926397
chr16	78151397	78166397	78261397	78276397
chr16	79791397	79806397	80041397	80056397
chr16	50061411	50076411	50241411	50256411
chr16	58041404	58056404	58221404	58236404
chr16	22208821	22223821	22308821	22323821
chr16	19188822	19203822	19378822	19393822
chr16	81431105	81446105	81621105	81636105
chr16	75491398	75506398	75651398	75666398
chr16	81061105	81076105	81361105	81376105
chr16	47711411	47726411	48081411	48096411
chr16	13841357	13856357	13961357	13976357
chr16	81261105	81276105	81771105	81786105
chr16	86581106	86596106	87311106	87326106
chr16	86091106	86106106	86541106	86556106
chr16	24048821	24063821	24258821	24273821
chr16	56891412	56906412	56981412	56996412
chr16	50261411	50276411	50681411	50696411
chr16	17311357	17326357	17551357	17566357
chr16	21998821	22013821	22088821	22103821
chr16	72521399	72536399	72811399	72826399
chr16	79651397	79666397	80021397	80036397
chr16	84791106	84806106	84931106	84946106
chr16	17571357	17586357	17921357	17936357
chr16	54671412	54686412	54951412	54966412
chr16	50691411	50706411	50831411	50846411
chr16	10711357	10726357	10821357	10836357
chr16	70391403	70406403	70511403	70526403
chr16	12191357	12206357	12311357	12326357
chr16	66421403	66436403	66611403	66626403
chr16	77461397	77476397	77601397	77616397
chr16	72281399	72296399	72401399	72416399
chr16	3347500	3362500	3487500	3502500
chr16	15961357	15976357	16171357	16186357
chr16	75261398	75276398	75411398	75426398
chr16	57031412	57046412	57191412	57206412
chr16	74501398	74516398	74651398	74666398
chr17	15150817	15165817	15400814	15415814
chr17	74973582	74988582	75053582	75068582
chr17	46874862	46889862	47104862	47119862
chr17	3750794	3765794	3980794	3995794
chr17	65213616	65228616	65333616	65348616
chr17	78421300	78436300	78541300	78556300
chr17	58514861	58529861	58714861	58729861
chr17	56074861	56089861	56174861	56189861
chr17	61484861	61499861	61674859	61689860
chr17	8710818	8725818	8790817	8805817
chr17	42284868	42299868	42394868	42409868
chr17	78401300	78416300	78541300	78556300
chr17	49834860	49849860	49914860	49929860
chr17	28124518	28139518	28404518	28419518
chr17	8650818	8665818	8790817	8805817
chr17	73983581	73998581	74283581	74298581
chr17	55314861	55329861	55904861	55919861
chr17	27084518	27099518	27204518	27219518
chr17	1550794	1565794	1750794	1765794
chr17	62973618	62988618	63093618	63108618
chr17	39063752	39078752	39663752	39678752
chr17	40719518	40734518	40829518	40844518
chr17	47494862	47509862	47764862	47779862
chr17	60764861	60779861	60884861	60899861
chr17	54664861	54679861	54784861	54799861
chr17	62224860	62239860	62344860	62359860
chr17	66763641	66778641	67223641	67238641
chr17	6940819	6955819	7070819	7085819
chr17	72363639	72378639	72473639	72488639
chr17	40559518	40574518	40669518	40684518
chr17	27694518	27709518	27804518	27819518
chr17	40719518	40734518	41089517	41104517
chr17	51934861	51949861	52234861	52249861
chr17	30994518	31009518	31074518	31089518
chr17	57384861	57399861	57704861	57719861
chr17	53604861	53619861	53794861	53809861
chr17	17250814	17265814	17400814	17415814
chr17	4630795	4645795	4780795	4795795
chr17	53604861	53619861	53834861	53849861
chr17	59484861	59499861	59624861	59639861
chr17	63233618	63248618	63983618	63998618
chr17	47114862	47129862	47284862	47299862
chr17	40719518	40734518	40899518	40914518
chr17	48224865	48239861	48364861	48379861
chr17	47774862	47789862	47864862	47879862
chr17	7260819	7275819	7370819	7385819
chr17	29894519	29909519	30084519	30099519
chr17	28664518	28679518	28784518	28799518
chr17	54194861	54209861	54384861	54399861
chr17	33634519	33649519	33854519	33869519
chr17	60764861	60779861	61144861	61159861
chr17	14560817	14575817	14830817	14845817
chr17	45224866	45239866	45384866	45399866
chr17	16880814	16895814	17010814	17025814
chr17	61174861	61189861	61394861	61409861
chr17	4320795	4335795	4520795	4535795
chr17	60844861	60859861	60964861	60979861
chr17	25554526	25569526	25654526	25669526
chr17	55664861	55679861	55814861	55829861
chr17	13490817	13505817	14190817	14205817
chr17	38353752	38368752	38443752	38458752
chr18	2097501	2112501	2217500	2232500
chr18	60084733	60099733	60194733	60209733
chr18	3277498	3292498	3657500	3672500
chr18	53254731	53269731	53434731	53449731
chr18	2327499	2342499	2477499	2492499
chr18	6917499	6932499	7177498	7192498
chr18	29737463	29752463	30127463	30142463
chr18	56544732	56559732	56704732	56719732
chr18	6657499	6672499	6867499	6882499
chr18	3577498	3592498	3657500	3672500
chr18	43717466	43732466	43837463	43852463
chr18	3277498	3292498	3377498	3392498
chr18	23977464	23992464	24117464	24132464
chr18	61174733	61189733	61404734	61419734
chr18	33327464	33342464	33587463	33602463
chr18	33597463	33612463	33717463	33732463
chr18	9367498	9382498	9507498	9522498
chr18	42477465	42492465	42777465	42792465
chr18	45753871	45768871	45853871	45868871
chr18	56164732	56179732	56404732	56419732
chr18	12387499	12402499	12657499	12672499
chr18	2817498	2832498	3227498	3242498
chr19	14888312	14903312	14988312	15003312
chr19	32948406	32963406	33048406	33063406
chr19	36208402	36223401	36408402	36423402
chr19	45590758	45605758	45740758	45755758
chr19	40813407	40828407	40913407	40928407
chr19	56568866	56583866	56838869	56853869
chr19	18708310	18723310	18948309	18963309
chr19	7622386	7637386	7732386	7747386
chr19	13378314	13393314	13698314	13713314
chr19	47250757	47265757	47490757	47505757
chr19	7742386	7757386	7862386	7877386
chr19	39928140	39943140	40018140	40033140
chr19	9248176	9263176	9678176	9693176
chr19	41953405	41968406	42073857	42088853
chr19	49300757	49315757	49470757	49485757
chr19	11048176	11063176	11208176	11223176
chr19	49140757	49155757	49340757	49355757
chr19	7612386	7627386	7852386	7867386
chr19	6627511	6642511	6857511	6872511
chr19	2647498	2662498	2867498	2882498
chr19	51820754	51835754	51910754	51925754
chr19	8412384	8427384	8542384	8557384
chr19	45070746	45085759	45160768	45175772
chr19	42133868	42148868	42291432	42306432
chr19	38388140	38403140	38618140	38633140
chr19	49150757	49165757	49460757	49475757
chr19	46520758	46535758	46760757	46775757
chr19	1917499	1932499	2007499	2022499
chr19	6037511	6052511	6117511	6132511
chr19	10818176	10833176	10928176	10943176
chr20	30425303	30440303	30675303	30690303
chr20	19198144	19213144	19318144	19333144
chr20	4588146	4603146	4928146	4943146
chr20	4738146	4753146	5078146	5093146
chr20	12958148	12973148	13258147	13273147
chr20	55192556	55207556	55632556	55647556
chr20	1778146	1793146	1908146	1923146
chr20	32035306	32050306	32235306	32250306
chr20	14528146	14543146	14678146	14693146
chr20	16778145	16793145	17408145	17423145
chr20	33415303	33430303	33785303	33800303
chr20	9958148	9973148	10068148	10083148
chr20	12928148	12943148	13738147	13753146
chr20	55742556	55757556	55902556	55917556
chr20	42156140	42171140	42306140	42321140
chr20	31105303	31120303	31225302	31240302
chr20	39596140	39611140	39706140	39721140
chr20	7378147	7393147	7828147	7843147
chr20	37196143	37211143	37376143	37391143
chr20	5198146	5213146	5368146	5383146
chr20	1948146	1963146	2058146	2073146
chr20	2498146	2513146	2618146	2633146
chr20	19738144	19753144	19918144	19933144
chr20	21498138	21513138	21588138	21603138
chr20	7268147	7283147	7838147	7853147
chr20	36025903	36040903	36145902	36160902
chr20	38506142	38521142	38876140	38891140
chr20	2638146	2653146	2968146	2983146
chr20	31535306	31550306	31655306	31670306
chr20	20568144	20583144	20798143	20813143
chr20	18118144	18133144	18248144	18263144
chr20	32445306	32460306	32705306	32720306
chr20	49594037	49609037	50024037	50039037
chr20	45136139	45151139	45336139	45351139
chr20	36685902	36700902	37036148	37051147
chr20	4428147	4443147	4568146	4583146
chr20	48794037	48809037	49074037	49089037
chr20	4958146	4973146	5078146	5093146
chr20	39316140	39331140	39566140	39581140
chr20	52204039	52219039	52344039	52359039
chr20	31375306	31390306	31475306	31490306
chr20	36945902	36960902	37026141	37041148
chr20	34045320	34060325	34215422	34230422
chr20	50404039	50419039	50604039	50619039
chr21	36409797	36424797	36619798	36634798
chr21	19059818	19074818	19159817	19174817
chr21	31809818	31824818	32449819	32464819
chr21	43557610	43572610	43797609	43812609
chr21	30539821	30554821	30669821	30684821
chr21	34199810	34214810	34559805	34574805
chr21	43757609	43772609	43857610	43872610
chr21	17449820	17464820	17619820	17634821
chr21	34569805	34584805	34679805	34694805
chr21	30889820	30904821	31209817	31224817
chr21	39879424	39894424	39999424	40014424
chr21	29709819	29724820	29889821	29904822
chr21	36409797	36424797	36769798	36784798
chr21	40879427	40894427	41089427	41104427
chr21	32479818	32494818	32959813	32974813
chr21	36499797	36514797	36759798	36774798
chr22	37703541	37718541	37843537	37858538
chr22	42683506	42698506	42823506	42838506
chr22	46233380	46248380	46363380	46378380
chr22	42083504	42098504	42223504	42238504
chr22	37253542	37268542	37353541	37368541
chr22	40883504	40898504	41033504	41048504
chr22	46513380	46528380	46703397	46718397
chr22	45973380	45988380	46383380	46398380
chr22	23189675	23204679	23279663	23294684
chr22	41323504	41338504	41493504	41508504
chr22	27773461	27788461	28193488	28208488
chr22	43793506	43808506	44203380	44218380
chr22	29783489	29798489	29913489	29928489
chr22	42093504	42108504	42333504	42348504
chr22	33003486	33018486	33383485	33398485
chr22	29443488	29458488	29633489	29648489
chr22	26783466	26798466	27033464	27048464
chr22	36023547	36038547	36133547	36148547
chr22	39153505	39168505	39373505	39388505
chr22	39263505	39278505	39393505	39408505
chr22	46053380	46068380	46363380	46378380
chr22	32373487	32388487	32473487	32488487
chr22	32083486	32098486	32343487	32358487
chr22	23119990	23134989	23209679	23224680
chrX	9855540	9870540	9935540	9950540
chrX	56603933	56618933	56753933	56768933
chrX	56823933	56838933	56993933	57008933
chrX	108720729	108735729	109120729	109135729
chrX	17245623	17260623	17685620	17700620
chrX	20545618	20560618	21745618	21760618
chrX	20555618	20570618	21475618	21490618
chrX	26795617	26810617	27205617	27220617
chrX	15825623	15840623	16705623	16720623
chrX	127441478	127456478	127621478	127636478
chrX	117121463	117136463	117351463	117366463
chrX	46406935	46421935	46496935	46511935
chrX	45706934	45721935	45836935	45851935
chrX	40776753	40791753	40966753	40981753
chrX	139989665	140004665	140371640	140386644
chrX	127381477	127396477	127641478	127656478

## Sheet: S6
Table S6. Comparison of different thresholds for contact counts
Configuration of local device
CPU: Intel(R) Xeon(R) Silver 4214@2.20GHz, 12 cores
GPU: RTX 3090, 24G
	AUROC	GPU memory	Running time (hr)
contact count ≥1	0.9248	12GB	3.75
contact count ≥2	0.9251	8GB	2.76
contact count ≥3	0.9147	6GB	2.61
contact count ≥4	0.9123	5GB	2.47
contact count ≥5	0.9108	3GB	2.33
This experiment was performed using GPU RTX 3090. In the main text, other experiments were performed using GPU 2080 Ti.

## Sheet: S7
Table S7. Comparison of different number of GAT or GCN layers
Setting	Number of layers	AUROC
GAT with JK	1 GAT layer	0.9184
	2 GAT layers	0.9231
	3 GAT layers (DSB-GNN)	0.9251
	4 GAT layers	0.9238
	5 GAT layers	0.9214
GCN with JK	1 GCN layer	0.9089
	2 GCN layers	0.9118
	3 GCN layers	0.9073
GAT without JK	1 GAT layer	0.9097
	2 GAT layers	0.9116
	3 GAT layers	0.9134
	4 GAT layers	0.9123
	5 GAT layers	0.9108
We trained different models with number of GAT layers ranging from 1 to 5 and the 3-GAT layer model achieves the highest AUROC. Differences in performance between models are not large. Good performance of DSB-GNN benefits from attention mechanism and JK structure. AUROC decreases when using GCN or dropping JK.
